# Supplementary material for: Multidrug resistance and inappropriate empiric therapy as predictors of hospital stay in diabetic foot infections
Source: PLoS One. 2026 Jun 8;21(6):e0350837. doi: 10.1371/journal.pone.0350837 (PMC13245766; doi:10.1371/journal.pone.0350837)
Supplement: S1 Table — (XLSX) [file pone.0350837.s001.xlsx]

## Sheet: Sheet2
										Supplementary Table 1. Detailed Antimicrobial Susceptibility Profiles by Organism
Isolate Type	Isolate Number	Amoxicillin-Clavulanic (%)	Aztreonam (%)	Amikacin (%)	Ampicillin (%)	Benzylpenicillin (%)	Cefepime (%)	Ceftazidime (%)	Clindamycin (%)	Chloramphenicol (%)	Cotrimoxazole (%)	Ciprofloxacin (%)	Cefuroxime (%)	Ceftriaxone (%)	Cefazolin (%)	Cefotaxime (%)	Cefoxitin (%)	Colistin (%)	Doxycycline (%)	Ertapenem (%)	Erythromycin (%)	ESBL (%)	Fosfomycin (%)	Gentamicin (%)	Imipenem (%)	Levofloxacin (%)	Linezolid (%)	Moxifloxacin (%)	Minocycline (%)	Meropenem (%)	Nitrofurantoin (%)	Oxacillin (%)	Piperacillin-Tazobactam (%)	Tetracycline (%)	Tigecycline (%)	Ticarcillin (%)	Ticarcillin-Clavulanic (%)	Vancomycin (%)
Escherichia coli	33	0.1212	0	0.8182	0.0303	0	0.5152	0.4242	0	0	0.1818	0.3333	0.0606	0.2424	0.0606	0.1515	0.5758	0	0	0.9394	0	0	0.0909	0.8182	0.1515	0.6061	0	0	0	0.1515	0.1515	0	0.8182	0	0	0	0	0
Staphylococcus species	71	0.0274	0	0	0.1644	0.0274	0	0	0.4521	0.5068	0.2603	0.1507	0	0	0	0	0	0	0	0	0.274	0	0	0	0	0	0	0	0	0	0	0	0	0	0	0	0	0
Diphtheroids bacilli.	5	0	0	0	1	0	0	0	0.4	0.6	0	0	0	0	0	0	0	0	0	0	0.4	0	0	0	0	0	0	0	0	0	0	0	0	0	0	0	0	0
Proteus mirabilis	5	0	0	1	0.2	0	0.6	0.6	0	0	0.2	0.2	0	0.4	0.2	0.4	0.2	0	0	0.8	0	0	0	1	0.2	0.6	0	0	0	0.2	0.2	0	1	0	0	0	0	0
Enterobacter species	9	0	0	1	0	0	0.6667	0.6667	0	0	0.2222	0.5556	0.1111	0.5556	0	0.2222	0	0.1111	0	0.5556	0	0	0	1	0	0.6667	0	0	0	0	0	0	1	0	0	0	0	0
Klebsiella SPP	27	0.0741	0	0.6667	0	0	0.3704	0.3704	0	0	0.2593	0.4074	0.0741	0.2963	0.1111	0.1481	0.5185	0.0741	0	0.5926	0	0	0	0.6667	0.0741	0.5556	0	0	0	0.0741	0.0741	0	1	0	0	0	0	0
Pseudomonas aeruginosa	32	0	0.3125	0.6875	0	0	0.5938	0.5312	0	0	0.0938	0.5312	0	0	0	0	0	0.25	0	0	0	0	0	0.6875	0.5312	0.5312	0	0	0	0.5312	0.5312	0	1	0	0	0	0	0
Morganella morganii	12	0	0	0.9167	0.0833	0.0833	0.75	0.6667	0	0	0.1667	0.3333	0	0.75	0	0.5	0.1667	0	0	0.9167	0	0	0	0.9167	0.0833	0.6667	0	0	0	0.0833	0.0833	0	1	0	0	0	0	0
MRSA	46	0.0222	0	0	0	0	0	0	0.4667	0.4444	0.3111	0.1111	0	0	0	0	0	0	0	0	0.2667	0	0	0	0	0	0	0	0	0	0	0	0	0	0	0	0	0
Streptococci	11	0	0	0.0909	0.8182	0.1818	0.0909	0.0909	0.6364	0.8182	0.0909	0.0909	0	0.1818	0	0.1818	0	0	0	0	0.6364	0	0	0	0	0	0	0	0	0	0	0	0	0	0	0	0	0
Enterococcus species	51	0	0	0.08	0.8	0.34	0.02	0.02	0	0.32	0.02	0.26	0	0.02	0	0	0	0	0	0	0.1	0	0	0.08	0	0	0	0	0	0	0	0	0	0	0	0	0	0
Proteus spp	24	0.0833	0	0.9167	0.1667	0	0.9167	0.8333	0	0	0.0833	0.5417	0	0.7917	0.2083	0.5	0.75	0	0	0.9583	0	0	0	0.9167	0	0.6667	0	0	0	0	0	0	1	0	0	0	0	0
Citrobacter spp	9	0	0	0.7778	0	0	0.6667	0.4444	0	0	0.3333	0.2222	0	0.4444	0	0.1111	0.1111	0	0	0.7778	0	0	0	0.7778	0	0.6667	0	0	0	0	0	0	1	0	0	0	0	0
Alcaligenes faecalis	1	0	1	1	0	0	1	1	0	0	0	1	0	0	0	0	0	0	0	0	0	0	0	1	0	1	0	0	0	0	0	0	1	0	0	0	0	0
Acinetobacter baumannii	13	0	0	0.2308	0.0769	0	0	0.0769	0	0	0.0769	0	0	0	0	0	0	0.6923	0	0	0	0	0	0.6923	0	0.5385	0	0	0	0	0	0	1	0	0	0	0	0
Serratia marcescens	3	0	0	1	0	0	1	1	0	0	1	1	0	1	0	0	0	0	0	1	0	0	0	1	0	1	0	0	0	0	0	0	1	0	0	0	0	0
Bacillus species	1	0	0	0	1	0	0	0	1	1	0	0	0	0	0	0	0	0	0	0	1	0	0	0	0	0	0	0	0	0	0	0	1	0	0	0	0	0
Stenotrophomonas maltophilia	2	0	0	0	0	0	0	0	0	0	0.5	0.5	0	0	0	0	0	0.5	0	0	0	0	0	0.5	0	0.5	0	0	0	0	0	0	1	0	0	0	0	0
Providencia spp	2	0	0	1	0	0	1	1	0	0	0	0	0	1	0	0.5	0	0	0	0.5	0	0	0	1	0	1	0	0	0	0	0	0	1	0	0	0	0	0
